# Supplementary material for: Population Pharmacokinetics of Meropenem in Critically Ill Korean Patients and Effects of Extracorporeal Membrane Oxygenation
Source: Pharmaceutics. 2021 Nov 4;13(11):1861. doi: 10.3390/pharmaceutics13111861 (PMC8625191; doi:10.3390/pharmaceutics13111861)
Supplement: Supplementary file 1 [file pharmaceutics-13-01861-s001.zip]

Archive with 1 entries (1 files):
- pharmaceutics-1422854-supplementary.pdf
